# Supplementary material for: Impact and Cost-Effectiveness of Alternative Human Papillomavirus Vaccines for Preadolescent Girls in Mozambique: A Modelling Study
Source: Vaccines (Basel). 2023 Jun 2;11(6):1058. doi: 10.3390/vaccines11061058 (PMC10304296; doi:10.3390/vaccines11061058)
Supplement: Supplementary file 1 [file vaccines-11-01058-s001.zip]

Archive with 1 entries (1 files):
- vaccines-2218661-supplementary.pdf
